# Supplementary material for: A Poly-(ethylene glycol)-diacrylate 3D-Printed Micro-Bioreactor for Direct Cell Biological Implant-Testing on the Developing Chicken Chorioallantois Membrane
Source: Micromachines (Basel). 2022 Jul 31;13(8):1230. doi: 10.3390/mi13081230 (PMC9414255; doi:10.3390/mi13081230)
Supplement: Supplementary file 1 [file micromachines-13-01230-s001.zip]

Archive with 1 entries (1 files):
- micromachines-1817427-supplementary.pdf
